# Supplementary material for: Metalation calculators for E. coli strain JM109 (DE3): aerobic, anaerobic, and hydrogen peroxide exposed cells cultured in LB media
Source: Metallomics. 2022 Aug 6;14(9):mfac058. doi: 10.1093/mtomcs/mfac058 (PMC9434800; doi:10.1093/mtomcs/mfac058)
Supplement: mfac058_Supplemental_Files [file mfac058_supplemental_files.zip]

Archive with 4 entries (4 files):
- Metallation Calculators SUPPLEMENTARY DATA.docx
- Supplementary Spreadsheet 1 (E. coli JM109 (DE3) Aerobic calculator).xlsx
- Supplementary Spreadsheet 2 (E. coli JM109 (DE3) Anaerobic calculator).xlsx
- Supplementary Spreadsheet 3 (E. coli JM109 (DE3) H2O2 calculator) .xlsx
